# Supplementary material for: Uncertainty monitoring in Eurasian jays (Garrulus glandarius)
Source: Anim Cogn. 2025 May 15;28(1):37. doi: 10.1007/s10071-025-01960-3 (PMC12081489; doi:10.1007/s10071-025-01960-3)
Supplement: Supplementary file 1 — Supplementary Material 1 [file 10071_2025_1960_MOESM1_ESM.csv]

subj,"treatment","correct","opt.out"
Chinook,"difficult",1,0
Chinook,"difficult",1,0
Chinook,"difficult",1,0
Chinook,"difficult",1,0
Chinook,"difficult",1,0
Chinook,"difficult",1,0
Chinook,"difficult",NA,1
Chinook,"difficult",0,0
Chinook,"difficult",0,0
Chinook,"difficult",0,0
Chinook,"difficult",NA,1
Chinook,"difficult",1,0
Chinook,"difficult",1,0
Chinook,"difficult",NA,1
Chinook,"difficult",0,0
Chinook,"difficult",NA,1
Chinook,"difficult",0,0
Chinook,"difficult",1,0
Chinook,"difficult",1,0
Chinook,"difficult",0,0
Chinook,"difficult",NA,1
Chinook,"difficult",1,0
Chinook,"difficult",0,0
Chinook,"difficult",1,0
Chinook,"difficult",0,0
Chinook,"difficult",0,0
Chinook,"difficult",1,0
Chinook,"difficult",1,0
Chinook,"difficult",NA,1
Chinook,"difficult",NA,1
Chinook,"difficult",NA,1
Chinook,"difficult",NA,1
Chinook,"difficult",NA,1
Chinook,"difficult",NA,1
Chinook,"difficult",NA,1
Chinook,"difficult",NA,1
Chinook,"difficult",NA,1
Chinook,"difficult",NA,1
Chinook,"difficult",NA,1
Chinook,"difficult",1,0
Chinook,"difficult",NA,1
Chinook,"difficult",1,0
Chinook,"difficult",NA,1
Chinook,"difficult",NA,1
Chinook,"easy",1,0
Chinook,"easy",1,0
Chinook,"easy",1,0
Chinook,"easy",1,0
Chinook,"easy",1,0
Chinook,"easy",1,0
Chinook,"easy",1,0
Chinook,"easy",1,0
Chinook,"easy",1,0
Chinook,"easy",1,0
Chinook,"easy",1,0
Chinook,"easy",1,0
Chinook,"easy",1,0
Chinook,"easy",1,0
Chinook,"easy",NA,1
Chinook,"easy",NA,1
Chinook,"easy",1,0
Chinook,"easy",1,0
Chinook,"easy",0,0
Chinook,"easy",1,0
Chinook,"easy",1,0
Chinook,"easy",0,0
Chinook,"easy",1,0
Chinook,"easy",0,0
Chinook,"easy",1,0
Chinook,"easy",1,0
Chinook,"easy",1,0
Chinook,"easy",1,0
Chinook,"easy",1,0
Chinook,"easy",1,0
Chinook,"easy",1,0
Chinook,"easy",1,0
Chinook,"easy",1,0
Chinook,"easy",0,0
Chinook,"easy",1,0
Chinook,"easy",NA,1
Chinook,"easy",1,0
Chinook,"easy",0,0
Chinook,"easy",1,0
Chinook,"easy",1,0
Chinook,"easy",1,0
Chinook,"easy",1,0
Chinook,"easy",1,0
Dolci,"difficult",1,0
Dolci,"difficult",1,0
Dolci,"difficult",1,0
Dolci,"difficult",0,0
Dolci,"difficult",1,0
Dolci,"difficult",NA,1
Dolci,"difficult",NA,1
Dolci,"difficult",NA,1
Dolci,"difficult",NA,1
Dolci,"difficult",NA,1
Dolci,"difficult",NA,1
Dolci,"difficult",NA,1
Dolci,"difficult",NA,1
Dolci,"difficult",NA,1
Dolci,"difficult",NA,1
Dolci,"difficult",NA,1
Dolci,"difficult",1,0
Dolci,"difficult",NA,1
Dolci,"difficult",1,0
Dolci,"difficult",NA,1
Dolci,"difficult",NA,1
Dolci,"difficult",NA,1
Dolci,"difficult",NA,1
Dolci,"difficult",NA,1
Dolci,"difficult",NA,1
Dolci,"difficult",NA,1
Dolci,"difficult",NA,1
Dolci,"difficult",NA,1
Dolci,"difficult",NA,1
Dolci,"difficult",1,0
Dolci,"difficult",1,0
Dolci,"difficult",NA,1
Dolci,"difficult",NA,1
Dolci,"difficult",NA,1
Dolci,"difficult",1,0
Dolci,"difficult",NA,1
Dolci,"difficult",NA,1
Dolci,"difficult",1,0
Dolci,"difficult",0,0
Dolci,"difficult",NA,1
Dolci,"difficult",NA,1
Dolci,"difficult",NA,1
Dolci,"difficult",NA,1
Dolci,"difficult",NA,1
Dolci,"easy",0,0
Dolci,"easy",0,0
Dolci,"easy",1,0
Dolci,"easy",1,0
Dolci,"easy",1,0
Dolci,"easy",1,0
Dolci,"easy",1,0
Dolci,"easy",1,0
Dolci,"easy",1,0
Dolci,"easy",1,0
Dolci,"easy",1,0
Dolci,"easy",1,0
Dolci,"easy",1,0
Dolci,"easy",1,0
Dolci,"easy",1,0
Dolci,"easy",1,0
Dolci,"easy",1,0
Dolci,"easy",1,0
Dolci,"easy",1,0
Dolci,"easy",1,0
Dolci,"easy",1,0
Dolci,"easy",1,0
Dolci,"easy",1,0
Dolci,"easy",1,0
Dolci,"easy",1,0
Dolci,"easy",1,0
Dolci,"easy",1,0
Dolci,"easy",1,0
Dolci,"easy",1,0
Dolci,"easy",1,0
Dolci,"easy",1,0
Dolci,"easy",1,0
Dolci,"easy",1,0
Dolci,"easy",1,0
Dolci,"easy",0,0
Dolci,"easy",NA,1
Dolci,"easy",NA,1
Dolci,"easy",1,0
Dolci,"easy",1,0
Dolci,"easy",NA,1
Dolci,"easy",1,0
Dolci,"easy",1,0
Dolci,"easy",0,0
Dolci,"easy",1,0
Godot,"difficult",NA,1
Godot,"difficult",0,0
Godot,"difficult",0,0
Godot,"difficult",1,0
Godot,"difficult",0,0
Godot,"difficult",NA,1
Godot,"difficult",1,0
Godot,"difficult",NA,1
Godot,"difficult",1,0
Godot,"difficult",1,0
Godot,"difficult",0,0
Godot,"difficult",0,0
Godot,"difficult",0,0
Godot,"difficult",0,0
Godot,"difficult",1,0
Godot,"difficult",0,0
Godot,"difficult",1,0
Godot,"difficult",0,0
Godot,"difficult",NA,1
Godot,"difficult",0,0
Godot,"difficult",NA,1
Godot,"difficult",NA,1
Godot,"difficult",0,0
Godot,"difficult",1,0
Godot,"difficult",0,0
Godot,"difficult",1,0
Godot,"difficult",1,0
Godot,"difficult",1,0
Godot,"difficult",1,0
Godot,"difficult",1,0
Godot,"difficult",0,0
Godot,"difficult",0,0
Godot,"difficult",0,0
Godot,"difficult",0,0
Godot,"difficult",0,0
Godot,"difficult",0,0
Godot,"difficult",0,0
Godot,"difficult",1,0
Godot,"difficult",1,0
Godot,"difficult",1,0
Godot,"difficult",0,0
Godot,"difficult",0,0
Godot,"difficult",0,0
Godot,"difficult",0,0
Godot,"easy",1,0
Godot,"easy",1,0
Godot,"easy",1,0
Godot,"easy",1,0
Godot,"easy",1,0
Godot,"easy",NA,1
Godot,"easy",NA,1
Godot,"easy",1,0
Godot,"easy",NA,1
Godot,"easy",1,0
Godot,"easy",NA,1
Godot,"easy",1,0
Godot,"easy",NA,1
Godot,"easy",1,0
Godot,"easy",1,0
Godot,"easy",1,0
Godot,"easy",1,0
Godot,"easy",1,0
Godot,"easy",1,0
Godot,"easy",0,0
Godot,"easy",1,0
Godot,"easy",1,0
Godot,"easy",1,0
Godot,"easy",1,0
Godot,"easy",1,0
Godot,"easy",1,0
Godot,"easy",NA,1
Godot,"easy",1,0
Godot,"easy",1,0
Godot,"easy",1,0
Godot,"easy",1,0
Godot,"easy",0,0
Godot,"easy",0,0
Godot,"easy",1,0
Godot,"easy",1,0
Godot,"easy",1,0
Godot,"easy",0,0
Godot,"easy",1,0
Godot,"easy",1,0
Godot,"easy",1,0
Godot,"easy",1,0
Godot,"easy",1,0
Godot,"easy",1,0
Godot,"easy",1,0
Godot,"easy",1,0
Godot,"easy",0,0
Godot,"easy",1,0
Godot,"easy",0,0
Godot,"easy",1,0
Godot,"easy",0,0
Godot,"easy",1,0
Godot,"easy",1,0
Homer,"difficult",0,0
Homer,"difficult",1,0
Homer,"difficult",0,0
Homer,"difficult",0,0
Homer,"difficult",1,0
Homer,"difficult",1,0
Homer,"difficult",1,0
Homer,"difficult",1,0
Homer,"difficult",0,0
Homer,"difficult",1,0
Homer,"difficult",1,0
Homer,"difficult",1,0
Homer,"difficult",NA,1
Homer,"difficult",NA,1
Homer,"difficult",NA,1
Homer,"difficult",0,0
Homer,"difficult",0,0
Homer,"difficult",NA,1
Homer,"difficult",0,0
Homer,"difficult",1,0
Homer,"difficult",0,0
Homer,"difficult",1,0
Homer,"difficult",NA,1
Homer,"difficult",0,0
Homer,"difficult",0,0
Homer,"difficult",0,0
Homer,"difficult",NA,1
Homer,"difficult",0,0
Homer,"difficult",0,0
Homer,"difficult",0,0
Homer,"difficult",NA,1
Homer,"difficult",NA,1
Homer,"difficult",NA,1
Homer,"difficult",1,0
Homer,"difficult",NA,1
Homer,"difficult",1,0
Homer,"difficult",0,0
Homer,"difficult",0,0
Homer,"difficult",NA,1
Homer,"difficult",NA,1
Homer,"difficult",NA,1
Homer,"difficult",0,0
Homer,"difficult",NA,1
Homer,"difficult",0,0
Homer,"difficult",NA,1
Homer,"difficult",NA,1
Homer,"difficult",0,0
Homer,"difficult",0,0
Homer,"difficult",1,0
Homer,"difficult",1,0
Homer,"difficult",0,0
Homer,"difficult",1,0
Homer,"difficult",NA,1
Homer,"difficult",1,1
Homer,"difficult",NA,1
Homer,"difficult",0,0
Homer,"easy",1,0
Homer,"easy",1,0
Homer,"easy",1,0
Homer,"easy",1,0
Homer,"easy",1,0
Homer,"easy",1,0
Homer,"easy",1,0
Homer,"easy",1,0
Homer,"easy",1,0
Homer,"easy",1,0
Homer,"easy",1,0
Homer,"easy",1,0
Homer,"easy",1,0
Homer,"easy",1,0
Homer,"easy",NA,1
Homer,"easy",0,0
Homer,"easy",1,0
Homer,"easy",1,0
Homer,"easy",0,1
Homer,"easy",1,0
Homer,"easy",1,0
Homer,"easy",1,0
Homer,"easy",1,0
Homer,"easy",1,0
Homer,"easy",1,0
Homer,"easy",1,0
Homer,"easy",1,0
Homer,"easy",0,1
Homer,"easy",0,1
Homer,"easy",0,1
Homer,"easy",1,0
Homer,"easy",1,0
Homer,"easy",1,0
Homer,"easy",1,0
Homer,"easy",1,0
Homer,"easy",1,0
Homer,"easy",1,0
Homer,"easy",1,0
Homer,"easy",1,0
Homer,"easy",1,0
Homer,"easy",1,0
Homer,"easy",1,0
Homer,"easy",1,0
Homer,"easy",1,0
Homer,"easy",1,0
Homer,"easy",1,0
Homer,"easy",1,0
Homer,"easy",1,0
Homer,"easy",1,0
Homer,"easy",1,0
Homer,"easy",1,0
Homer,"easy",NA,1
Homer,"easy",1,0
Homer,"easy",NA,1
Homer,"easy",NA,1
Homer,"easy",NA,1
Homer,"easy",1,0
Homer,"easy",NA,1
Homer,"easy",0,0
Homer,"easy",1,0
Homer,"easy",1,0
Homer,"easy",1,0
Homer,"easy",1,0
Homer,"easy",1,0
Homer,"easy",1,0
Homer,"easy",NA,1
Homer,"easy",1,0
Homer,"easy",1,0
Homer,"easy",1,0
Jaylo,"difficult",1,0
Jaylo,"difficult",1,0
Jaylo,"difficult",0,0
Jaylo,"difficult",0,0
Jaylo,"difficult",1,0
Jaylo,"difficult",1,0
Jaylo,"difficult",1,0
Jaylo,"difficult",1,0
Jaylo,"difficult",1,0
Jaylo,"difficult",1,0
Jaylo,"difficult",NA,1
Jaylo,"difficult",NA,1
Jaylo,"difficult",NA,1
Jaylo,"difficult",NA,1
Jaylo,"difficult",NA,1
Jaylo,"difficult",NA,1
Jaylo,"difficult",NA,1
Jaylo,"difficult",NA,1
Jaylo,"difficult",NA,1
Jaylo,"difficult",NA,1
Jaylo,"difficult",NA,1
Jaylo,"difficult",NA,1
Jaylo,"difficult",NA,1
Jaylo,"difficult",NA,1
Jaylo,"difficult",NA,1
Jaylo,"difficult",NA,1
Jaylo,"difficult",NA,1
Jaylo,"difficult",NA,1
Jaylo,"difficult",NA,1
Jaylo,"difficult",NA,1
Jaylo,"difficult",NA,1
Jaylo,"difficult",NA,1
Jaylo,"difficult",NA,1
Jaylo,"difficult",NA,1
Jaylo,"difficult",NA,1
Jaylo,"difficult",NA,1
Jaylo,"difficult",NA,1
Jaylo,"difficult",NA,1
Jaylo,"difficult",1,0
Jaylo,"difficult",NA,1
Jaylo,"difficult",NA,1
Jaylo,"difficult",NA,1
Jaylo,"difficult",NA,1
Jaylo,"difficult",NA,1
Jaylo,"easy",1,0
Jaylo,"easy",1,0
Jaylo,"easy",1,0
Jaylo,"easy",1,0
Jaylo,"easy",1,0
Jaylo,"easy",1,0
Jaylo,"easy",1,0
Jaylo,"easy",0,0
Jaylo,"easy",NA,1
Jaylo,"easy",NA,1
Jaylo,"easy",NA,1
Jaylo,"easy",0,0
Jaylo,"easy",1,0
Jaylo,"easy",1,0
Jaylo,"easy",NA,1
Jaylo,"easy",1,0
Jaylo,"easy",0,0
Jaylo,"easy",1,0
Jaylo,"easy",NA,1
Jaylo,"easy",NA,1
Jaylo,"easy",NA,1
Jaylo,"easy",NA,1
Jaylo,"easy",NA,1
Jaylo,"easy",NA,1
Jaylo,"easy",1,0
Jaylo,"easy",NA,1
Jaylo,"easy",NA,1
Jaylo,"easy",NA,1
Jaylo,"easy",NA,1
Jaylo,"easy",1,0
Jaylo,"easy",NA,1
Jaylo,"easy",1,0
Jaylo,"easy",NA,1
Jaylo,"easy",1,0
Jaylo,"easy",NA,1
Jaylo,"easy",NA,1
Jaylo,"easy",NA,1
Jaylo,"easy",0,0
Jaylo,"easy",NA,1
Jaylo,"easy",NA,1
Jaylo,"easy",NA,1
Jaylo,"easy",NA,1
Jaylo,"easy",NA,1
Jaylo,"easy",NA,1
Jaylo,"easy",1,0
Jaylo,"easy",NA,1
Jaylo,"easy",NA,1
Jaylo,"easy",1,0
Jaylo,"easy",0,0
Jaylo,"easy",1,0
Jaylo,"easy",NA,1
Jaylo,"easy",1,0
Jaylo,"easy",1,0
Jaylo,"easy",1,0
Jaylo,"easy",1,0
Jaylo,"easy",1,0
Jaylo,"easy",1,0
Jaylo,"easy",1,0
Jaylo,"easy",1,0
Jaylo,"easy",NA,1
Jaylo,"easy",NA,1
Jaylo,"easy",NA,1
Jaylo,"easy",NA,1
Jaylo,"easy",NA,1
Jaylo,"easy",1,0
Jaylo,"easy",1,0
Jaylo,"easy",1,0
Jaylo,"easy",NA,1
Jaylo,"easy",1,0
Jaylo,"easy",1,0
Jaylo,"easy",0,0
Jaylo,"easy",NA,1
Jaylo,"easy",1,0
Jaylo,"easy",1,0
Jaylo,"easy",NA,1
Jaylo,"easy",1,0
Jaylo,"easy",NA,1
Jaylo,"easy",0,0
Jaylo,"easy",0,0
Jaylo,"easy",NA,1
Jaylo,"easy",NA,1
Jaylo,"easy",1,0
Jaylo,"easy",1,0
Jaylo,"easy",1,0
Jaylo,"easy",NA,1
Jaylo,"easy",1,0
Jaylo,"easy",1,0
Jaylo,"easy",NA,1
Jaylo,"easy",NA,1
Jaylo,"easy",NA,1
Jaylo,"easy",NA,1
Jaylo,"easy",NA,1
Jaylo,"easy",NA,1
Jaylo,"easy",NA,1
Poe,"difficult",NA,1
Poe,"difficult",1,0
Poe,"difficult",NA,1
Poe,"difficult",NA,1
Poe,"difficult",NA,1
Poe,"difficult",NA,1
Poe,"difficult",NA,1
Poe,"difficult",1,0
Poe,"difficult",1,0
Poe,"difficult",NA,1
Poe,"difficult",NA,1
Poe,"difficult",NA,1
Poe,"difficult",NA,1
Poe,"difficult",NA,1
Poe,"difficult",1,0
Poe,"difficult",1,0
Poe,"difficult",0,0
Poe,"difficult",NA,1
Poe,"difficult",NA,1
Poe,"difficult",NA,1
Poe,"difficult",NA,1
Poe,"difficult",NA,1
Poe,"difficult",NA,1
Poe,"difficult",NA,1
Poe,"difficult",0,0
Poe,"difficult",NA,1
Poe,"difficult",NA,1
Poe,"difficult",NA,1
Poe,"difficult",NA,1
Poe,"difficult",1,0
Poe,"difficult",NA,1
Poe,"difficult",1,0
Poe,"difficult",NA,1
Poe,"difficult",NA,1
Poe,"difficult",1,0
Poe,"difficult",1,0
Poe,"difficult",1,0
Poe,"difficult",NA,1
Poe,"difficult",NA,1
Poe,"difficult",NA,1
Poe,"difficult",NA,1
Poe,"difficult",NA,1
Poe,"difficult",NA,1
Poe,"difficult",NA,1
Poe,"difficult",0,0
Poe,"difficult",NA,1
Poe,"difficult",NA,1
Poe,"difficult",1,0
Poe,"difficult",NA,1
Poe,"difficult",1,0
Poe,"difficult",NA,1
Poe,"easy",1,0
Poe,"easy",1,0
Poe,"easy",1,0
Poe,"easy",1,0
Poe,"easy",NA,1
Poe,"easy",1,0
Poe,"easy",1,0
Poe,"easy",1,0
Poe,"easy",NA,1
Poe,"easy",1,0
Poe,"easy",1,0
Poe,"easy",1,0
Poe,"easy",1,0
Poe,"easy",1,0
Poe,"easy",1,0
Poe,"easy",1,0
Poe,"easy",1,0
Poe,"easy",0,0
Poe,"easy",1,0
Poe,"easy",0,0
Poe,"easy",0,0
Poe,"easy",1,0
Poe,"easy",1,0
Poe,"easy",1,0
Poe,"easy",NA,1
Poe,"easy",0,0
Poe,"easy",NA,1
Poe,"easy",1,0
Poe,"easy",1,0
Poe,"easy",1,0
Poe,"easy",1,0
Poe,"easy",1,0
Poe,"easy",0,0
Poe,"easy",1,0
Poe,"easy",1,0
Poe,"easy",1,0
Poe,"easy",1,0
Poe,"easy",0,0
Poe,"easy",1,0
Poe,"easy",NA,1
Poe,"easy",1,0
Poe,"easy",0,0
Poe,"easy",0,0
Poe,"easy",NA,1
Poe,"easy",NA,1
Poe,"easy",0,0
Poe,"easy",1,0
Poe,"easy",1,0
Poe,"easy",0,0
Poe,"easy",1,0
Poe,"easy",NA,1
Poe,"easy",1,0
Poe,"easy",1,0
Poe,"easy",NA,1
Poe,"easy",0,0
Stuka,"difficult",0,0
Stuka,"difficult",0,0
Stuka,"difficult",0,0
Stuka,"difficult",1,0
Stuka,"difficult",0,0
Stuka,"difficult",0,0
Stuka,"difficult",0,0
Stuka,"difficult",0,0
Stuka,"difficult",0,0
Stuka,"difficult",0,0
Stuka,"difficult",0,0
Stuka,"difficult",0,0
Stuka,"difficult",0,0
Stuka,"difficult",1,0
Stuka,"difficult",0,0
Stuka,"difficult",1,0
Stuka,"difficult",1,0
Stuka,"difficult",0,0
Stuka,"difficult",1,0
Stuka,"difficult",NA,1
Stuka,"difficult",1,0
Stuka,"difficult",0,1
Stuka,"difficult",0,0
Stuka,"difficult",NA,1
Stuka,"difficult",0,0
Stuka,"difficult",1,0
Stuka,"difficult",1,0
Stuka,"difficult",0,0
Stuka,"difficult",NA,1
Stuka,"difficult",NA,1
Stuka,"difficult",NA,1
Stuka,"difficult",NA,1
Stuka,"difficult",0,1
Stuka,"difficult",0,1
Stuka,"difficult",0,0
Stuka,"difficult",NA,1
Stuka,"difficult",NA,1
Stuka,"difficult",NA,1
Stuka,"difficult",NA,1
Stuka,"difficult",1,0
Stuka,"difficult",NA,1
Stuka,"difficult",NA,1
Stuka,"difficult",NA,1
Stuka,"difficult",0,0
Stuka,"difficult",0,0
Stuka,"difficult",0,0
Stuka,"difficult",NA,1
Stuka,"difficult",1,0
Stuka,"difficult",0,0
Stuka,"difficult",0,0
Stuka,"difficult",NA,1
Stuka,"difficult",1,0
Stuka,"difficult",1,0
Stuka,"difficult",0,0
Stuka,"difficult",1,0
Stuka,"difficult",NA,1
Stuka,"difficult",0,0
Stuka,"difficult",NA,1
Stuka,"difficult",NA,1
Stuka,"difficult",NA,1
Stuka,"difficult",NA,1
Stuka,"difficult",NA,1
Stuka,"difficult",NA,1
Stuka,"difficult",1,0
Stuka,"difficult",NA,1
Stuka,"difficult",0,0
Stuka,"difficult",1,0
Stuka,"easy",1,0
Stuka,"easy",1,0
Stuka,"easy",1,0
Stuka,"easy",1,0
Stuka,"easy",1,0
Stuka,"easy",0,0
Stuka,"easy",1,0
Stuka,"easy",1,0
Stuka,"easy",1,0
Stuka,"easy",1,0
Stuka,"easy",1,0
Stuka,"easy",1,0
Stuka,"easy",1,0
Stuka,"easy",1,0
Stuka,"easy",1,0
Stuka,"easy",1,0
Stuka,"easy",1,0
Stuka,"easy",0,0
Stuka,"easy",1,0
Stuka,"easy",1,0
Stuka,"easy",1,0
Stuka,"easy",1,0
Stuka,"easy",1,0
Stuka,"easy",NA,1
Stuka,"easy",0,1
Stuka,"easy",1,0
Stuka,"easy",0,0
Stuka,"easy",1,0
Stuka,"easy",1,0
Stuka,"easy",0,1
Stuka,"easy",1,0
Stuka,"easy",1,0
Stuka,"easy",1,0
Stuka,"easy",1,0
Stuka,"easy",1,0
Stuka,"easy",1,0
Stuka,"easy",1,0
Stuka,"easy",1,0
Stuka,"easy",1,0
Stuka,"easy",1,0
Stuka,"easy",1,0
Stuka,"easy",1,0
Stuka,"easy",1,0
Stuka,"easy",1,0
Stuka,"easy",1,0
Stuka,"easy",1,0
Stuka,"easy",1,0
Stuka,"easy",1,0
Stuka,"easy",1,0
Stuka,"easy",1,0
Stuka,"easy",1,0
Stuka,"easy",1,0
Stuka,"easy",NA,1
Stuka,"easy",1,0
Stuka,"easy",0,0
Stuka,"easy",1,0
Stuka,"easy",NA,1
Stuka,"easy",NA,1
Stuka,"easy",NA,1
Stuka,"easy",1,0
Stuka,"easy",1,0
Stuka,"easy",1,0
Stuka,"easy",1,0
Stuka,"easy",1,0
Stuka,"easy",1,0
Stuka,"easy",1,0
Stuka,"easy",1,0
Stuka,"easy",1,0
Stuka,"easy",1,0
Stuka,"easy",1,0
Stuka,"easy",NA,1
Stuka,"easy",0,0
Stuka,"easy",1,0
Stuka,"easy",0,0
Stuka,"easy",1,0
